# Supplementary material for: Expression and high levels of insertional polymorphism of an endogenous gammaretrovirus lineage in dogs
Source: PLoS Genet. 2023 Dec 6;19(12):e1011083. doi: 10.1371/journal.pgen.1011083 (PMC10727363; doi:10.1371/journal.pgen.1011083)
Supplement: S1 Table — Information for Fc1(a) loci used in this study including ORF presence and gene intersections. The coordinate positions given are relative to CanFam3.1. (XLSX) [file pgen.1011083.s003.xlsx]

## Sheet: GenotypedSites
					Reading Frames			Intersecting Ensembl Dog Genes						Intersecting Dog ESTs
Locus	Type(CanFam3.1)	Orientation	ModernBreedAlleleFrequencyEstimates(Haloetal2019)	InsertionAllelesDetected	gag	pro/pol	env	0kb	5kb	10kb	25kb	50kb	100kb	0kb Intersecting	5kb Intersecting	10kb	25kb	50kb	100kb
chr1_14872531	non-reference	(-)	0.7	solo									PIGN		CN001393, CO584208, CX005837, CX005838, DN368943	CN001393, CO584208, CX005837, CX005838, DN368943	CN001393, CO584208, CX005837, CX005838, DN368943	CN001393, CO584208, CX005837, CX005838, DN368943, CO620326	AJ536899, AJ536900, CK997890, CO625379, CO662972, CO690577, CO630849, DN350519, DN879396, DN879395, DN364120, DT540258, GR896257, CN001393, CO584208, CX005837, CX005838, DN368943, CO620326, CO635092, CX990120
chr11_6426854	non-reference	(+)	0.01	solo											CO600266, CO601095, CO595184, DN439743, DN439792, DN439754, DN439763, DN439773, DN439783, DN439804, CO608703	CO600266, CO601095, CO595184, DN439743, DN439792, DN439754, DN439763, DN439773, DN439783, DN439804, CO608703	CO600266, CO601095, CO595184, DN439743, DN439792, DN439754, DN439763, DN439773, DN439783, DN439804, CO608703	CO600266, CO601095, CO595184, DN439743, DN439792, DN439754, DN439763, DN439773, DN439783, DN439804, DN342371, CO608703	CO600266, CO601095, CO595184, DN439743, DN439792, DN439754, DN439763, DN439773, DN439783, DN439804, DN342371, CO608703
chr11_7046441	non-reference	(-)	0.06	solo														DN377380	DN377380
chr12_869873	non-reference	(-)	0.11	solo,provirus			ORF		ENSCAFG00000000485 (Upstream of gene)	ENSCAFG00000000485	TCF19, ENSCAFG00000000485, ENSCAFG00000000487, CCHCR1	CDSN, PSORS1C2, TCF19, ENSCAFG00000000485, ENSCAFG00000000487, CCHCR1	C6orf15, CDSN, PSORS1C2, TCF19, ENSCAFG00000000485, ENSCAFG00000000487, CCHCR1, ENSCAFG00000032222				BM539824, DN442172, DN444362, DN351467, DN879666, BU750422, BU750421, DN268009, DN403034, DN265329, DN354401, BF228980, BQ091424, BU744928, CK999452, CN000962, CN002526, CO691992, CO660044, CO678341, CO619801, CO611885, CO618792, CO604148, CO616016, CX992176, CX010454, CX003952, CX010453, CX988318, CX984877, DN864086, DN400144, DN412454, DN410030, DN271932, DN410531, DN361422, DN875424, DN380613,…	CO664466, BM539824, CV998400, CX991037, CX000860, CX000861, DN879665, DN746698, DN442172, DN444362, DN351467, DN879666, BU750422, BU750421, DN268009, DN403034, DN265329, DN354401, BF228980, BQ091424, BU744928, CK999452, CN000962, CN002526, CO691992, CO660044, CO678341, CO619801, CO611885, CO618792, CO604148, CO616016, CX992176, CX010454, CX003952, CX010453, CX988318, CX984877, DN864086, DN400144,…	CO664529, CO664466, BM539824, CV998400, CX991037, CX000860, CX000861, DN879665, DN746698, DN442172, DN444362, DN351467, DN879666, BU750422, BU750421, DN268009, DN403034, DN265329, DN354401, BF228980, BQ091424, BU744928, CK999452, CN000962, CN002526, CO691992, CO660044, CO678341, CO619801, CO611885, CO618792, CO604148, CO616016, CX992176, CX010454, CX003952, CX010453, CX988318, CX984877, DN864086,…
chr13_10866647	non-reference	(+)	0	solo												CN003763, DN417036	CN003763, DN417036	CN003763, DN417036	CN003763, DN417036
chr13_17413419	non-reference	(-)	0.09	solo				EXT1	EXT1	EXT1	EXT1	EXT1	EXT1	DN875100	DN377721, DN875100	DN377721, CO614001, DN875100	DN377721, CO614001, DN379057, DN875100	DN377721, CO614001, DN443915, DN379057, DN875100	BU747106, BU747010, BU747107, BU747011, DN377721, CO614001, DN443915, DN379057, DN875100
chr13_32380539	non-reference	(+)	0.09	provirus		ORF	ORF
chr16_6873790	non-reference	(-)	0.09	solo				ENSCAFG00000014478(-)	TRBV15, ENSCAFG00000024810, ENSCAFG00000014478	TRBV16, TRBV15, ENSCAFG00000024810, ENSCAFG00000014478	TRBV16, TRBV15, ENSCAFG00000024810, ENSCAFG00000003812, ENSCAFG00000014478	TRBV16, TRBV15, ENSCAFG00000024810, ENSCAFG00000003811, ENSCAFG00000003812, ENSCAFG00000028951, ENSCAFG00000014478	ENSCAFG00000014481, TRBV27, ENSCAFG00000031359, TRBV16, TRBV15, ENSCAFG00000024810, ENSCAFG00000003811, ENSCAFG00000030524, TRBV3-1, ENSCAFG00000003812, ENSCAFG00000028951, ENSCAFG00000014478	DN354751, DN270945, DN269410, DN354233, DN355359, DN354934, DN352890	DN352927, DN354751, DN270945, DN269410, DN354233, DN355359, DN354934, DN352890	DN352927, DN354751, DN270945, DN269410, DN354233, DN355359, DN354934, DN352890	DN354184, DN352927, DN354751, DN270945, DN269410, DN354233, DN355359, DN354934, DN352890	DN354184, DN352927, BU745225, DN354751, DN270945, DN269410, DN354233, DN355359, DN354934, DN352890, DN355381	DN316802, DN321992, DN318155, DN318731, DN321733, DN321836, DN323443, DN325639, DN317901, DN326931, DN327596, DN329117, DN440499, DN357932, DN318489, DN327253, DN328814, DN325319, DN359767, DN320117, DN360121, DN358924, DN360995, DN357285, DN360757, DN356583, DN359473, DN361045, DN327203, DN324719, DN440434, DN440382, DN440486, DN384387, DN440515, DN440512, DN440446, DN384258, DN316759, DN440451,…
chr17_30368796	non-reference	(-)	0.01	solo									ATL2, CYP1B1				BM537039	BM537039	CO684274, CO685885, DN749749, DN379996, DN904794, DN368872, DN348489, DN346942, DN362015, DN749770, DN369096, DN408684, DN330856, DN383320, DR104545, BM537039, CF406563, CF406564, CF408356, CX986657, DN754449, DN369078, GR896323, CF408357, CF408341, CF408342, DN416563, DN380343
chr17_9744973	non-reference	(-)	0.76	solo,provirus		ORF	deletion1701												CO665549, CO708513
chr2_32863024	non-reference	(+)	0.06	solo									ENSCAFG00000016282		CO603308, DN752014	CO603308, CO623391, DN752014	CO603308, CO623391, DN752014	CO608779, CO603569, CO603310, CO595347, CO598199, CO601647, CO603619, CO596734, CO608732, CO603308, CO623391, DN752014	DN322955, CO608779, CO603569, CO603310, CO595347, CO598199, CO601647, CO603619, CO596734, CO608732, CO603308, CO623391, DN752014
chr2_36108324	non-reference	(-)	0.06	solo							PCDHAC2	PCDHB1, PCDHAC2, PCDHB2	PCDHB1, PCDHAC2, PCDHB4, PCDHB2				BU750609, BU750608, CK997017, CN000236, CO590912, CO587530, CO587529, CX005517, DR103407, CN001745, CN003172, CX005518	BU750609, BU750608, CK997017, CN000236, CO590912, CO587530, CO587529, CX005517, DR103407, CN001745, CN003172, CX005518	DN271625, DN266559, BU750609, BU750608, CK997017, CN000236, CO590912, CO587530, CO587529, CX005517, DR103407, DN750057, DN757425, DR108186, DT540938, DN378597, CN001745, CN003172, CO600231, CX005518
chr20_12058450	non-reference	(+)	0.01	solo									ENSCAFG00000019297					DT540675	DT540675
chr20_14974979	non-reference	(+)	0.31	solo									CNTN4
chr20_16677142	non-reference	(+)	0.03	solo
chr21_9814350	non-reference	(+)	0.65	solo															DT540675
chr22_45483070	non-reference	(-)	0.01	solo								ENSCAFG00000028798	ENSCAFG00000028798, TGDS, GPR180				CO590870	CO584382, CO590602, DN392678, CO590870	CF406911, CO591578, DN394680, DN869465, DN749600, DN375399, DN869466, DN876395, DN876396, DR108553, DN363735, CO584382, CO590602, DN392678, CO590870
chr22_57677068	non-reference	(-)	0.43	solo				MYO16	MYO16	MYO16	MYO16	MYO16	MYO16				CF407586	CF407586, DN437159	CF407586, DN437159
chr26_27059757	non-reference	(+)	0	solo						ENSCAFG00000013587	ZNF280B, ENSCAFG00000013587	ENSCAFG00000032706, ZNF280B, ENSCAFG00000013587	ENSCAFG00000023920, ENSCAFG00000032706, ZNF280B, ENSCAFG00000013587, PRAME	BU493822, DN270204, DN362406, DN272336, DN367046, DN366188, DN399802, DN878575, DN269823, DN363783, DN271071, DN273171, DN269855, DN362100, DN272297, DN271483, DN272747, DN404186, DN361477, DN272941, DN363618, DN366710, DN269621, DN366315, DN272274, DN423476, DN269306, DN404115, DN403843, DN269190, DN271988, DN405003, DN365176, DN270453, DN367248, DN379068, DN409955, DN403561, DN272254, DN269852,…	BU493822, DN270204, DN362406, DN272336, DN367046, DN366188, DN399802, DN878575, DN269823, DN363783, DN271071, DN273171, DN269855, DN362100, DN272297, DN271483, DN272747, DN404186, DN361477, DN272941, DN363618, DN366710, DN269621, DN366315, DN272274, DN423476, DN269306, DN404115, DN403843, DN269190, DN271988, DN405003, DN365176, DN270453, DN367248, DN379068, DN409955, DN403561, DN272254, DN269852,…	DN409914, DN350435, DN326210, DN326273, DN427851, DR104106, CO601435, CO685520, CX000506, CX013078, CX000505, CX987900, CX006903, DN407096, DN747631, DR103000, BU493822, DN270204, DN362406, DN272336, DN367046, DN366188, DN399802, DN878575, DN269823, DN363783, DN271071, DN273171, DN269855, DN362100, DN272297, DN271483, DN272747, DN404186, DN361477, DN272941, DN363618, DN366710, DN269621, DN366315,…	DN409914, DN350435, BM539360, CF410799, CF410798, DN326210, DN326273, DN427851, DR104106, CO601435, CO685520, CX000506, CX013078, CX000505, CX987900, CX006903, DN407096, DN422079, DN747631, DR103000, BU493822, DN270204, DN362406, DN272336, DN367046, DN366188, DN399802, DN878575, DN269823, DN363783, DN271071, DN273171, DN269855, DN362100, DN272297, DN271483, DN272747, DN404186, DN361477, DN272941,…	DN409914, DN350435, BM539360, CF410799, CF410798, DN326210, DN326273, DN427851, DR104106, CO601435, CO685520, CX000506, CX013078, CX000505, CX987900, CX006903, DN407096, DN422079, DN747631, DR103000, BU493822, DN270204, DN362406, DN272336, DN367046, DN366188, DN399802, DN878575, DN269823, DN363783, DN271071, DN273171, DN269855, DN362100, DN272297, DN271483, DN272747, DN404186, DN361477, DN272941,…	DT540675, DN319595, DN409914, DN350435, BM539360, CF410799, CF410798, DN326210, DN326273, DN427851, DR104106, BM540165, CO610498, CX990569, DN745642, DN754422, DN350985, CO601435, CO685520, CX000506, CX013078, CX000505, CX987900, CX006903, DN407096, DN422079, DN747631, DR103000, CO611759, CO595908, CO602960, CX988263, CX985847, BU493822, DN270204, DN362406, DN272336, DN367046, DN366188, DN399802,…
chr26_35982438	non-reference	(+)	0.11	provirus		ORF	ORF	PRKG1	PRKG1	PRKG1	PRKG1	PRKG1	PRKG1	DN428715, DN425848	DN428715, DN425848	DN428715, DN425848	DN428715, DN425848	DN402212, DN428715, DN425848	DN398734, DN425271, DN402212, DN428715, DN425848
chr29_30896757	non-reference	(-)	0.03	solo										DN879575, DN879574	DN879575, DN879574	DN879575, DN879574	DN879575, DN879574	DN879575, DN879574	DN879575, DN879574
chr3_56080478	non-reference	(-)	0.24	solo												DT538615	DT538615	DT538615, CO594301	DT538615, CO594301
chr32_7493322	non-reference	(+)	0.06	solo									AGPAT9						DN383776, CO716280, CO699747, CX013635, CX006800, CX013636, CX006801, DN399332, DN421080, DN400070, DN744522, DN877566, DN877565, CO700035, DN397738
chr33_22146581	non-reference	(-)	0	provirus		ORF	ORF
chr33_29595068	non-reference	(+)	0.3	solo							SMCO1, WDR53, RNF168	SMCO1, WDR53, ENSCAFG00000031170, RNF168, FBXO45	SMCO1, WDR53, ENSCAFG00000031170, NRROS, RNF168, FBXO45, UBXN7		DN428657	DN428657	CX992407, DN411290, DN428657, DN744945, DR108038, DT539963	CX992407, DN411290, DN428657, DN744945, DN332782, DR108038, DT539963, DN340099, DN411527, CK999370, CK998655, CN005722, CN000880, DN360289, DN755227	DN751526, BM540647, BU749346, BU745932, BU749347, CK997337, CN003488, CX993279, CX988530, DN875687, DN875688, DN443416, DN747343, CX992407, DN411290, DN428657, DN744945, DN332782, DR108038, DT539963, DN340099, DN411527, CK999370, CK998655, CN005722, CN000880, DN360289, DN755227, DN748550, DN353735
chr34_9822792	non-reference	(-)	0.03	solo
chr4_22610555	non-reference	(+)	0.09	provirus			deletion1073			PSAP	PSAP	PSAP, ENSCAFG00000014229	C10orf54, PSAP, CHST3, ENSCAFG00000014229		BM539883	DN382125, DN396821, BM539883, DN871584, DN871172, DN869964, DN268663, DN377487, DN265702, DN268233, DN266117, DN268659, DN268596, DN377723, DN383267, DN369557, DN383100, DN444773, DN349382, DN400691, DN368214, DN380997, DN369793, DN443377, DN369979, DN422297, DN367477, DN383734, DN376549, DN375374, DN382758, DN382378, DN391255, DN402823, DN443687, DN443859, DN401214, DN376277, DN382216, DN350808,…	DN349798, DN441484, DN265379, DN382125, DN396821, BM539883, DN871584, DN871172, DN869964, DN268663, DN377487, DN265702, DN268233, DN266117, DN268659, DN268596, DN377723, DN383267, DN369557, DN383100, DN444773, DN349382, DN400691, DN368214, DN380997, DN369793, DN443377, DN369979, DN422297, DN367477, DN383734, DN376549, DN375374, DN382758, DN382378, DN391255, DN402823, DN443687, DN443859, DN401214,…	BQ289970, BU744757, CK998665, CK995735, CK997517, CK997286, CN005733, CN004011, CN003442, CN003675, CN004518, CX003151, CX003152, CX003550, CX003551, CX002722, CX987288, CX002587, CX003595, CX003596, CX003406, CX003407, CX011186, DN361688, DN269271, DN368327, DN903766, DN271973, DN864204, DN869963, DN443031, DN401458, DN871171, DN875681, DN870000, DN863675, DN744796, DN372181, DN440919, DN432245,…	DN265936, BQ289970, BU744757, CK998665, CK995735, CK997517, CK997286, CN005733, CN004011, CN003442, CN003675, CN004518, CX003151, CX003152, CX003550, CX003551, CX002722, CX987288, CX002587, CX003595, CX003596, CX003406, CX003407, CX011186, DN361688, DN269271, DN368327, DN903766, DN271973, DN864204, DN869963, DN443031, DN401458, DN871171, DN875681, DN870000, DN863675, DN744796, DN372181, DN440919,…
chr5_10128780	non-reference	(-)	0	solo,provirus		ORF	ORF				ENSCAFG00000032150	ENSCAFG00000032150, ENSCAFG00000011293	ENSCAFG00000032150, OR8D1, ENSCAFG00000011293, ENSCAFG00000011300
chr5_16865484	non-reference	(-)	0.56	solo				APOA1	APOA1	APOA1	APOA1	BUD13, APOA1	APOA5, ZPR1, BUD13, APOA1				CO595478, CO602620	CO595478, CO597468, CO602620, CO595851	DN337811, DN335619, DN338237, DN744251, DN752871, GR894026, GR900774, GR900473, BU748928, BU750503, BU750502, BU748927, DN267245, DN384722, DN747040, DN344396, DN750633, DR103111, DT542785, GR888155, CO595478, CO597468, CO602620, CO595851, CO706084, DN745964
chr5_78331579	non-reference	(-)	0.16	solo			ORF										DN376453	DN376453, BM539989	DN376453, BM539989, DN399750, DN339909, DN426468, DN408398, DN401080, DN439564, DN439496, DN439505, DN439514, DN439526, DN439546, DN439553
chr5_80814713	non-reference	(+)	0.05	solo				CDH1	CDH1	CDH1	CDH1	CDH1	CDH1, CDH3, TANGO6				DN349235	DN442903, DN321994, DN349235	CO687922, CO706233, CO704269, CO689646, CO693659, CO693693, CO683893, CO688153, DN873888, DN744195, DN873889, DN442903, GR901165, DN321994, DN349235, CO655477, CO683806, CO687870, CO692594, CO681323, CO693868, CO688080, CO691035, CO684476, CN003143, DN407717, DN880195
chr7_6132731	non-reference	(+)	0	solo								FCAMR, C1orf116	FCAMR, C1orf116, IL24, PIGR, FCMR, YOD1, PFKFB2, C4BPB					DN405096, DN407838, DN267764, CO695643, CO656476, CO688768, CO690179, CO695441, CO689749, CO682756, CO685082, CO661572	CO686834, DN755740, DN272112, DN879094, DN383093, DN269165, DN265429, DN268047, DN265884, DN265886, DN268639, CO705510, CO663601, CO707469, CO661597, CO662310, CO698815, CO706966, CO705564, CO673818, CO703509, CO716296, CO622622, DN877436, DN881123, DN403484, DN746179, DN877476, DN873138, DN338180, DN881124, DN877437, DR108311, DN405096, DN407838, DN267764, CO695643, CO656476, CO688768, CO690179,…
chr9_15385714	non-reference	(-)	0.23	solo								ENSCAFG00000010970, ABCA8	ENSCAFG00000010970, ABCA8					DN375882, GR896789, GR894825, DN379849, GR901451, CO598644, CX989521	CO605196, DN375882, GR896789, GR894825, DN379849, DN369030, DN433414, CX984887, DN346450, GR901451, CO598644, CX989521
chr9_29215798	non-reference	(+)	0	solo						KIF2B	KIF2B	KIF2B	ENSCAFG00000029259, KIF2B			CX984910, DN344624, DN346267, DN341624, DN341443, DN746029	CO602855, CX984910, DN344624, DN346267, DN341624, DN341443, DN746029	DN380698, CO602855, CX984910, DN344624, DN346267, DN341624, DN341443, DN746029	DN380698, CO602855, CX984910, DN344624, DN346267, DN341624, DN341443, DN746029, CX993140, CX987233, CX990075, DN378123, DN752672, DN345656, DN747280, DN378162, DT541081, BU748157, BU748158, DN439729, DN439777, DN439738, DN439748, DN439759
chr9_9097758	non-reference	(+)	0.24	solo								EFCAB13	EFCAB13, ENSCAFG00000013735				DN413014	DN413014, DN350985	DR105545, DN398870, DR104746, DN413014, DN380055, DN350985
chrX_1655533	non-reference	(-)	0.01	solo							ARSF	ARSF	ARSF, MXRA5, ARSH				CO615427, CX989790, DN746719	CO615427, CX989790, DN746719	CX993699, CO615427, CX989790, DN746719, DN266194, DN442352
chr11_12752994	reference	(+)	1	provirus		ORF	deletion1073					SNX24	SNX2, SNX24					DN755728, DN349646, DN340360, DN432725, BQ091576	DN267980, CO676735, DN333156, DN333211, DN378598, DN268553, DT540456, DN755728, DN349646, DN340360, CO631248, AW784636, CO587406, CO590482, CX986103, DN334788, DN387091, DN272228, DN387953, DN388022, DN387819, DN350478, DN410763, DN432725, BQ091576, DN346296
chr11_71939089	reference	(+)	1	solo
chr19_31613531	reference	(-)	0.42	solo										CO596482	CO596482	CO596482	CO596482	CO596482	CO688049, CO604403, DR103779, DR103788, BU750930, BU750931, CO596482, CO598957, CO605748
chr2_65300388	reference	(-)	1	provirus			deletion1073					ENSCAFG00000009226, CNEP1R1, ENSCAFG00000023585	ENSCAFG00000009226, HEATR3, CNEP1R1, ENSCAFG00000023585					AW784189, DN330905, DN322247, GR894318	DN343890, DN374010, DN379243, DT540725, BU748119, BU748120, DN413172, DN385957, DN390712, AW784189, DN330905, DN322247, GR894318, DN365398, DN374597, DN744656
chr2_7759676	reference	(-)	0.66	solo									MYO3A						DN754633
chr21_13305231	reference	(+)	0.55	solo							EED	EED	EED, C11orf73					CK996725, CN002839, CO594343, CO592522, CX005773, CX005772, DN755533, BQ235712, DN344692	DN380130, DN384589, CK996725, CN002839, CO594343, CO592522, CX005773, CX005772, DN755533, BQ235712, DN344692, DN370910, CO698234, CO672925, CO706454, CO623362, CO705324, CO662824, CO604372, DN372773, DN392546, DN868976, DN868977, DN400159, DN392006, DN356866, GR889416, GR887002
chr28_721579	reference	(-)	0.85	solo				WDFY4	WDFY4	WDFY4	WDFY4	WDFY4	WDFY4					DN381649, DN382177, DN440659, DN440843, DN442915	DN381649, DN382177, DN440659, DN440843, DN343214, CO602954, DN442915
chr29_21959369	reference	(-)	1	solo								RDH10, STAU2	ENSCAFG00000008021, RDH10, STAU2		CO598601	CO598601	CO598601	CO623331, DN905169, DN747082, DN878223, DN751403, DN267007, DN878222, DN752570, CO598601, DN748686, DN394877, GR891877, GR890755	BQ290395, BQ290225, BQ290041, BQ290187, BU745122, BU745090, BU745007, BU745121, BU745235, BU745089, BU745008, BU745236, CO676622, CO676736, CO620273, CO718043, CO586058, CO712462, CO587638, CO587757, CO585051, CO585742, CO588496, CO594467, CO656427, CO584645, CO660196, CO661932, CO655040, CO665490, CO593945, CO655266, CO655444, CO660075, CO694646, CO589223, CO655239, CO655869, CO588433, CO631467,…
chr3_82194219	reference	(-)	0.44	provirus				ENSCAFG00000029510	ENSCAFG00000029510	ENSCAFG00000029510	ENSCAFG00000029510	ENSCAFG00000029510	ENSCAFG00000029510		CX993903	CX993903, CX993903	CX993903, CX993903	CX993903, CX993903	CX993903, CX993903
chr3_83309781	reference	(+)	0.39	solo												CX987425, DN753484	CX987425, DN753484	DN345718, CX987425, DN753484	DT540675, DN345718, CX987425, DN753484
chr34_12075103	reference	(-)	0.21	solo								PLEKHG4B	CCDC127, LRRC14B, PLEKHG4B					DN752382	BM538397, BU750884, BU750883, CF411535, CN002360, CO684176, DN349230, DN370474, DN904611, DN748857, CO715104, CO604451, DN754404, DN875340, DN748425, DN875341, DN745653, DN752382
chr34_1432084	reference	(+)	0.79	solo
chr5_24576900	reference	(+)	1	provirus			deletion1073					RAB39A, SLC35F2	CUL5, RAB39A, SLC35F2					DR103010, DN399235, CO632265	DR103010, DN399235, CO632265, CO632437, CO613959, CO613184, CO628470, CO695447, CO613471, CO632405, CO680405, CO617350, CO696500, CO686145, CO621227, CO621358, CO630640, CO621995, CO632872, CO685185, CO625695, CO603066, CO685624, CO601099, CO617052, CO683605, CO607054, CO695258, CO632263, CO619264, CO603714, CO694726, CO611359, CO597551, CO618564, CO632234, CO611550, CO619255, CO624505, CO633168,…
chr6_45979276	reference	(+)	1	solo
chr6_47934941	reference	(-)	1	provirus			deletion1073
chr6_67389990	reference	(+)	0.61	solo
chr9_9918741	reference	(-)	1	solo					ENSCAFG00000029422 (Upstream of gene)	ENSCAFG00000029422, NSF	ENSCAFG00000029422, NSF	ENSCAFG00000029422, NSF	ENSCAFG00000029422, NSF		BM537586, BQ091433, DN395941, DN342516, DN378492, DN397101, DN905480	BM537586, BQ091433, DN395941, DN342516, DN378492, DN397101, DN905480	BU749071, CO711985, CO588615, CO588628, DN350679, DN321091, DN377015, DN380057, DN355807, BM537586, BQ091433, BU749070, CF408450, CF408451, CO676508, CO589485, DN395941, DN342516, DN378492, DN397101, DN905480	DN866018, DN444404, BU749071, CO711985, CO588615, CO588628, DN350679, DN321091, DN377015, DN380057, DN355807, DN338946, BM537586, BQ091433, BU749070, CF408450, CF408451, CO676508, CO589485, DN395941, DN342516, DN378492, DN397101, DN905480	DN866018, DN444404, BU749071, CO711985, CO588615, CO588628, DN350679, DN321091, DN377015, DN380057, DN355807, DN338946, BM537586, BQ091433, BU749070, CF408450, CF408451, CO676508, CO589485, DN395941, DN342516, DN378492, DN397101, DN905480
chrX_50661637	reference	(+)	1	provirus			ORF					ENSCAFG00000016577, ENSCAFG00000016581, MSN	RPL30, ENSCAFG00000016577, ENSCAFG00000016581, MSN					DN431265, DN339590, DN267290, DN381699, DN376490, DN350985	DN431265, DN339590, DN266093, DN374021, DN267290, DN381699, DN376490, DN350985
