# Supplementary material for: Expression and high levels of insertional polymorphism of an endogenous gammaretrovirus lineage in dogs
Source: PLoS Genet. 2023 Dec 6;19(12):e1011083. doi: 10.1371/journal.pgen.1011083 (PMC10727363; doi:10.1371/journal.pgen.1011083)
Supplement: S2 Table — Information includes breed, sex, neuter status, and age at diagnosis or when the sample was obtained, as available; any mix breed backgrounds are indicated as “MIX”. (XLSX) [file pgen.1011083.s004.xlsx]

## Sheet: ClincalSampleSummary
Genotype	Expression	Dog Code	Diagnosis	Dog Breed	Year of collection	Sex/Neuter status	Date of Birth	Sample Submission Date	Date of Diagnosis(Sample date)	Age at Diagnosis
yes	yes	DHTHY-0402	Healthy	Great Pyrenees	2004-08-05	NA	2000-01-02	2004-08-05	2004-08-05	4.59452
yes	yes	DHTHY-0401	Healthy	Rottweiler	2004-03-16	NA	1997-05-01	2004-03-16	2004-03-16	6.87945
yes	yes	DHTHY-0301	Healthy	Golden Retriever	2003-10-29	FS	NA	2003-10-29	2003-10-29	2
yes	yes	DLYM-0301	Lymphoma	Golden Retriever	2013-08-13	MN	1994-10-16	2003-11-04	2005-01-12	10.2
yes	no	DLYM-0910	Lymphoma	Beagle	2009-08-13	FS	1995-09-01	2009-08-13	2009-08-11	13.9534
yes	yes	DLYM-0911	Lymphoma	Welsh Corgi (Pembroke)	2009-07-02	MN	2002-04-23	2009-07-02	2009-06-18	7.1589
yes	yes	DLYM-1010	Lymphoma	MIX	2010-08-04	MN	2001-11-01	2010-08-04	2010-07-28	8.74247
yes	yes	DLYM-1015	Lymphoma	English Springer Spaniel	2010-08-20	MN	2002-12-01	2010-08-20	2010-08-13	7.70411
no	yes	DLYM-1019	Lymphoma	MIX	2010-12-28	FS	2002-10-25	2010-12-28	2010-12-13	8.13973
yes	yes	DLYM-1105	Lymphoma	Bernese Mountain Dog	1905-07-03	MN	2005-09-01	2011-02-22	2011-02-22	5.5
no	yes	DLYM-1205	Lymphoma	Golden Retriever	2012-06-01	FS	1998-12-07	2012-06-01	2012-06-01	13.4932
yes	yes	DLYM-1210	Lymphoma	MIX	2012-12-12	MN	2001-10-12	2012-12-12	2012-12-07	11.1616
no	yes	DLYM-1301	Lymphoma	Golden Retriever	2013-08-13	MN	2003-09-08	2013-08-13	2013-08-12	9.93425
yes	no	DLYM-1302	Lymphoma	Vizsla	2013-03-28	MN	2008-07-26	2013-03-28	2013-03-26	4.66849
yes	yes	DCLL-0601	Chronic lymphocytic leukemia	Golden Retriever	2006-01-13	FS	1996-01-31	2006-01-13	2005-08-01	9.50685
yes	yes	DCLL-0901	Chronic lymphocytic leukemia	Border Collie	2009-10-23	FS	1995-12-25	2009-10-23	2009-10-23	13.8384
yes	no	DCLL-0901	Chronic lymphocytic leukemia	German Shepherd Dog	2007-06-13	FS	~1/1/1995	2007-06-13	2007-06-13	12.5
yes	yes	DCML-0301	Chronic myelogenous leukemia	Golden Retriever	2003-02-23	MN	NA	2003-02-23	2003-02-23	7
yes	yes	DCML-0401	Chronic myelogenous leukemia, blast crisis	Mix	2004-04-21	FS	1998-01-01	2004-04-21	2004-04-21	6.30685
yes	yes	DCML-0901	Chronic myelogenous leukemia	MIX	2009-12-02	MN	1997-09-01	2009-12-02	2009-12-02	12.2603
yes	yes	DALL-0401	Acute lymphocytic leukemia	MIX	2004-11-24	MN	1997-02-01	2004-11-24	2004-11-24	7.81644
yes	no	DALL-0501	Acute lymphocytic leukemia	MIX	2005-12-23	MN	1998-03-24	2005-12-23	2005-12-23	7.75616
yes	yes	DALL-0502	Acute lymphocytic leukemia	German Shepherd Dog	2005-01-13	FS	1995-07-04	2005-01-13	2005-01-13	9.53699
yes	no	DHSA-1002	Hemangiosarcoma	Golden Retriever	2010-01-13	MN	1998-01-01	2010-01-13	2010-01-13	12
yes	no	DHSA-1504	Hemangiosarcoma	Golden Retriever	2015	MN	2004-10-01	2015-01-28	2014-12-11	10
yes	no	DHSA-1629	Hemangiosarcoma	Golden Retriever	2016	FS	2006-06-08	2016-11-08	2016-10-25	10
yes	no	DMEL-0701	Melanoma	Yorkshire Terrier	2007-11-30	F?	1999-02-14	2007-11-30	2007-11-30	8.79726
yes	yes	DMEL-1101	Melanoma	Golden Retriever	2011-06-28	FS	1999-07-08	2011-06-28	2011-06-14	11.9425
no	yes	DMEL-1401	Melanoma, metastatic	Briard	2014	FI	2009-07-09	2014-11-04	2013-09-10	4
yes	yes	DOS-115	Osteosarcoma	Rottweiler	2011	MN	2001-08-17	2012-04-17	2011-09-22	10.1
yes	no	DOS-120	Osteosarcoma	German Shepherd Dog	2013	MN	2003-01-01	2013-06-07	2013-05-29	10.4
yes	yes	DTM-1401	Osteosarcoma	Golden Retriever	2014-02-11	MN	2002-07-17	2014-02-11	2014-02-07	11.6
yes	yes	DAML-0301	AMMoL (AML M4)	German Shorthair Pointer	2003-10-18	MN	2005-06-19	2003-10-18	2003-10-18	1.6
