# Supplementary material for: Expression and high levels of insertional polymorphism of an endogenous gammaretrovirus lineage in dogs
Source: PLoS Genet. 2023 Dec 6;19(12):e1011083. doi: 10.1371/journal.pgen.1011083 (PMC10727363; doi:10.1371/journal.pgen.1011083)
Supplement: S1 Data — Raw genotype data obtained across tissues from 29 dogs and 4 cell lines. Genotypes are written as 0 (-/-), 0.5 (-/+), or 1 (+/+). An S or P indicates solo-LTR or provirus. All other provirus sites for which an insertion was detected reflect the presence of the full-length allele. (XLSX) [file pgen.1011083.s005.xlsx]

## Sheet: RawGTsAll
Locus	Type(CanFam3.1)	DHTHY-0301	DHTHY-0401	DHTHY-0402	DLYM-0301	DLYM-0910	DYLM-0911	DLYM-1010	DLYM-1015	DLYM-1105	DLYM-1210	DLYM-1302	DCLL-0601	DCLL-0901.1	DCLL-0901.2	DCML-0301	DCML-0401	DCML-0901	DALL-0401	DALL-0501	DALL-0502	DHSA-1002	DHSA-1504	DHSA-1629	DMEL-0701	DMEL-1101	DOS-115	DOS-120	DAML-0301	DTM-1401	A72	DH82	D17	MDCK
chr1_14872531	NonRef	1	1	1	0	0	0.5	1	0	0	1	0	0	0	0	0	1	1	0.5	0	0	0	0	0	0	0	1	0.5	0	1	1	0.5	1	1
chr11_6426854	NonRef	0	0.5	0.5	0	0.5	0	0	0.5	0	0.5	0.5	0	0.5	0	0.5	0	0	0.5	0	0	0	0	0	0	0	0	0.5	0	0	1	1	1	1
chr11_7046441	NonRef	0	0	0	0	0	0	0	0	0	0.5	0	0	0	0	0	0	0	0	0	0	0	1	0	0	0	0	0	0	0	0	0	0	0
chr12_869873	NonRef	1	0	0	0	0	1	0	0	0	0.5	0	0	0	0	0	0	0	0	0	0	0	1	0	0	0	0	0	0	0	1	1	1 (S/P)	1
chr13_10866647	NonRef	0	0	0	0	0	0	0	0	0	0	0	0	0	0	0	0	0	0	0	0	0	0	0	0	0	0	0	0	0	0	0	0	0
chr13_17413419	NonRef	0	0	0	1	1	0	1	1	1	1	1	0	0	0.5	0	0	0	0	0	0	0.5	0	1	0	1	0	1	0	1	1	1	1	1
chr13_32380539	NonRef	0	0	0	0	0	0	0	0	0.5	0	0.5	0.5	0.5	0	0	0	0.5	0.5	0	0	0	0	0	0.5	0	0.5	0	0	0	0.5	0.5	0	0
chr16_6873790	NonRef	0	0	0	0	0	0	0	0	0	1	0	0	0	0	0	0.5	0	0	0.5	0	0	0	0	0	0	0	0	0	0	1	1	1	1
chr17_30368796	NonRef	0	0	0.5	1	1	0.5	1	1	1	1	1	1	1	1	0	1	1	1	1	1	1	1	1	1	0.5	1	1	0	1	0	0	0	0
chr17_9744973	NonRef	0	0.5 (S)	1 (S/S)	1	1	1 (S/S)	0	1	1	1	1	0	1 (S/P)	0.5	1 (S/P)	1	1 (S/P)	0.5	0.5	0.5	0.5	1	0	0.5	0.5 (S)	1 (S/P)	0	1	0	0	0	0	0
chr2_32863024	NonRef	0	0	0	0	0	0	0	0	0.5	0	0	0	0	0	0	0	0	0.5	0	0	0	0	0.5	0	0	0	0	0	1	0	0.5	0.5	0.5
chr2_36108324	NonRef	0	0	0	0	0	0	0	0	0	0	0	0.5	0.5	0	0	0	0	0	0	0	0	0	0	0	0	0	0	0	0	0	0	0	0
chr20_12058450	NonRef	0	0	0	0.5	0.5	0	0	0.5	0.5	0	0	0.5	0	0	0.5	0	0.5	0.5	0	0.5	0	0.5	0.5	0	0.5	0	0.5	0	0.5	0.5	0.5	0	0
chr20_14974979	NonRef	0	1	0.5	0	1	0.5	0	0.5	0.5	0	0.5	0.5	0	0	0	0.5	0.5	0.5	0	0.5	0.5	0	0	0	1	1	0.5	0.5	0.5	0.5	0	0.5	0
chr20_16677142	NonRef	0.5	0.5	0.5	0.5	0.5	0.5	0.5	0.5	0.5	0.5	0.5	0.5	0	0.5	0.5	0	0.5	0.5	0.5	0.5	0.5	0.5	0.5	0.5	0.5	0	0.5	0	0.5	0.5	1	0	0
chr21_9814350	NonRef	0.5	0.5	0.5	0	0.5	0	0.5	1	1	1	1	1	0.5	0.5	0	0.5	0.5	0	0.5	0	0.5	1	0.5	0.5	0.5	0.5	0	0	1	1	0.5	0.5	0
chr22_45483070	NonRef	0	0	0	0.5	1	0	1	0.5	1	1	1	0	0	0	0	0	0	0	0	0	0	0	1	0	0	0	0	0	0	1	1	1	1
chr22_57677068	NonRef	0	0.5	0.5	1	0	1	0	0	0	0.5	1	0.5	0.5	0.5	0.5	0.5	0	0	0.5	0.5	1	1	1	0.5	1	0	0	1	1	1	1	0.5	1
chr26_27059757	NonRef	0.5	0	0	0	0	0.5	0	0	0	0.5	0	0	0	0	0	0	0	0	0	0	0	0	0	0	0	0	0	0	0	0	0.5	0	0.5
chr26_35982438	NonRef	0	0.5	0	0	0.5	0	0	0	0.5	0.5	0.5	0.5	0.5	0.5	0.5	0.5	0.5	0.5	0.5	0.5	0.5	0	0	0	0	0.5	0.5	0.5	0	0.5	0	0	0
chr29_30896757	NonRef	0	0	0	0	0	0	0	0	0	0	0	0	0	0	0	0	0	0	0	0	0	0	0	0	0	0	0	0	0	0	0	0	0
chr3_56080478	NonRef	0.5	0.5	1	0	1	1	0	1	1	0	1	0.5	0	0	0	1	0	0	0	0.5	0	0	1	0.5	0	0	0.5	0	1	1	0.5	0.5	0.5
chr32_7493322	NonRef	0	0	0	0	0	0	0	0.5	0	0.5	0	0	0	0	0	0	0	0	0	0	0	0	0	0	0	0	0	0	0	0	0	0	0
chr33_22146581	NonRef	0	0	0	0	0	0	0	0	0.5	0.5	0	0.5	0	0.5	0	0	0.5	0.5	0	0.5	0.5	0.5	0	0	0	0.5	0.5	0	0	0.5	0.5	0.5	0.5
chr33_29595068	NonRef	0	0	0	1	0	0.5	0.5	0	0.5	0	0	0	0.5	1	0	0.5	0.5	1	0	0.5	0	0	0	0	0	0.5	0	0.5	0	1	1	1	1
chr34_9822792	NonRef	0.5	0.5	0	0	0.5	0	0.5	0.5	0.5	0.5	0.5	0	0	0	0.5	0	0	0	0	0	0	0	0	0	0	0	0	0	0	0	0	0	0
chr4_22610555	NonRef	0	0	0	0	0.5	0	0.5	0.5	0.5	0.5	0.5	0.5	0.5	0.5	0.5	0.5	1 (S/P)	0.5	0	0	0.5	0.5	0.5	0.5	0	0.5	0.5	0.5	0	0.5	0.5	0	0.5
chr5_10128780	NonRef	0	0	0	0	0	0	0	0	0	0	0	0.5	0.5	0.5	0.5	0.5	0.5	0.5	0.5	0.5	0.5	0.5	0	0.5	0	0	0	0.5	0	0	0	0	0
chr5_16865484	NonRef	0.5	1	1	0	1	0.5	0	1	1	0	1	0.5	1	0.5	0.5	0	0.5	0.5	1	0.5	0.5	0.5	0	0	0.5	0	0.5	0.5	0.5	0	0	1	0
chr5_78331579	NonRef	0	0.5	0	0	0	0	0	0.5	1	0.5	0.5	0.5	0.5	0.5	0.5	0.5	0.5	0.5	0.5	0.5	0.5	0.5	0	0.5	0	0.5	0.5	0.5	0	0.5	0.5	0.5	0.5
chr5_80814713	NonRef	0	0	0	0	0	0	0	0	0	0	0	0	0	0	0	0	0	0	0	0	0	0	0.5	0	0	0	0	0	0	0	0	0	0
chr7_6132731	NonRef	0	0	0	0	0	0	0	0	0	0	0	0	0	0	0	0	0	0	0	0	0	0	0	0	0	0	0	0	0	0	0	0	0
chr9_15385714	NonRef	0	0.5	0	0	1	0.5	0.5	0	0	0	0	0	0	0	0	0	0	0	0	0.5	0	0	0	0	0	0	0	1	0	0.5	0	0	0.5
chr9_29215798	NonRef	0	0	0	0	0	0	0	0	0	0	0	0	0	0	0	0	0	0	0	0	0	0	0	0	0	0	0	0	0	0	0	0	0
chr9_9097758	NonRef	0.5	0.5	0	0	0	0	1	1	0.5	0.5	0.5	0.5	0.5	0	0	0.5	0.5	0.5	0	0.5	0.5	0.5	1	0.5	1	0.5	1	0	1	0	0	0	0
chrX_1655533*	NonRef	0	1	0	0	0	0	1	0	0.5	0	0	0.5	0.5	0.5	0	0	0	0.5	0	0	0.5	0	0	0	0	0.5	0	0	0	1	1	1	1
chr11_12752994	Ref	1	1	1	1	1	1	1	1	1	1	1	1	1	1	1	1	1	1	1	1	1	1	1	1	1	1	1	1	1	1	1	1	1
chr11_71939089	Ref	1	1	1	1	1	1	1	1	1	1	1	1	1	1	1	1	1	0.5	1	0.5	1	1	1	1	1	0.5	1	0.5	1	1	0.5	0.5	0.5
chr19_31613531	Ref	0	1	1	0	1	0	1	0	0.5	0.5	0.5	0	0.5	1	0.5	0	0.5	0	0.5	0.5	1	1	0.5	1	0.5	0	0.5	0.5	0.5	0	0	1	0
chr2_65300388	Ref	1	1	1	1	1	1	1	1	1	1	1	1	1	1	1	1	1	1	1	1	1	1	1	1	1	1	1	1	1	1	1	1	1
chr2_7759676	Ref	0.5	0.5	0	0.5	0.5	0	0.5	0.5	0.5	0.5	0.5	0.5	0.5	0	0.5	0	0.5	0	0	0	0	0	0.5	0.5	0.5	0.5	0.5	0.5	0.5	0	0.5	0.5	0.5
chr21_13305231	Ref	0	1	1	0	0	1	1	1	0	1	0	0	0.5	0.5	0	0.5	0.5	0.5	0.5	0.5	1	0	0	1	0	0	0.5	1	0	0	1	0	0.5
chr28_721579	Ref	1	1	1	1	0.5	0	1	0.5	1	1	1	1	1	1	1	1	1	1	1	1	1	1	1	1	1	0.5	1	1	1	0.5	0.5	0.5	0.5
chr29_21959369	Ref	1	1	1	1	1	1	1	1	1	1	1	1	1	1	1	1	1	1	1	1	1	1	1	1	1	1	1	1	1	1	1	1	1
chr3_82194219	Ref	0	0	0	0	0	0	0	0.5	0	0.5	0	0	0	1	0	1 (S/P)	1	0	0	0	0.5	0	0	0	0.5	1	0.5	0.5	0	0	0	0.5 (S)	0
chr3_83309781	Ref	0	0	0	1	0.5	0	0.5	0.5	0	0.5	0.5	0.5	0	0	0	1	1	0	0.5	0.5	0	0	0.5	0	0.5	0	0.5	0	0	0	0.5	0.5	0
chr34_12075103	Ref	0	0	0	0	0	0	0.5	0	0	0	0.5	0	0.5	1	0	0	0	0	0	0	0	0	0	0	0.5	0.5	0	0	0	0	0.5	0.5	0.5
chr34_1432084	Ref	1	1	1	0.5	1	0	0.5	1	1	0.5	0.5	1	0.5	1	0.5	0	1	0	1	1	1	0	1	1	0.5	1	0.5	1	1	1	1	1	1
chr5_24576900	Ref	1	1	1	1	1	1	1	1	1	1	1	1	1	1	1	1	1	1	1	1	1	1	1	1	1	1	1	1	1	1	1	1	1
chr6_45979276	Ref	1	1	1	1	1	1	1	1	1	1	1	1	1	1	1	1	1	1	1	1	1	1	1	1	1	1	1	1	1	1	1	1	1
chr6_47934941	Ref	1	1	1	1	1	1	1	1	1	1	1	1	1	1	1	1	1	1	1	1	1	1	1	1	1	1	1	1	1	1	1	1	1
chr6_67389990	Ref	0	0.5	1	0	0.5	0.5	0.5	0	0	0.5	0.5	0.5	0.5	0	0.5	0.5	0.5	0.5	0.5	0.5	0	1	0	0.5	0	0.5	0.5	0.5	0.5	0	1	0.5	1
chr9_9918741	Ref	1	1	1	1	1	1	1	1	1	1	1	1	1	1	1	1	1	1	1	1	1	1	1	1	1	1	1	1	1	1	1	1	1
chrX_50661637**	Ref	1	1	1	1	1	1	1	1	1	1	1	1	1	1	1	1	1	1	1	1	1	1	1	1	1	1	1	1	1	1	1	1	1
*chrX non-PAR
**chrX PAR
S: Solo LTR; P: Provirus
